# Supplementary material for: Polyurethane-Encapsulated Biomass Films Based on MXene@Loofah Sponge for Piezoresistive Pressure Sensor Applications
Source: Polymers (Basel). 2024 May 12;16(10):1377. doi: 10.3390/polym16101377 (PMC11125038; doi:10.3390/polym16101377)
Supplement: Supplementary file 1 [file polymers-16-01377-s001.zip]

Archive with 1 entries (1 files):
- polymers-2966352-supplementary.pdf
